# Supplementary material for: Optimal Anticoagulant Strategy for Periprocedural Management of Atrial Fibrillation Ablation: A Systematic Review and Network Meta-Analysis
Source: J Clin Med. 2022 Mar 28;11(7):1872. doi: 10.3390/jcm11071872 (PMC8999346; doi:10.3390/jcm11071872)
Supplement: Supplementary file 1 [file jcm-11-01872-s001.zip]

Archive with 1 entries (1 files):
- jcm-1602656-supplementary.pdf
